# Supplementary material for: Temporal Development of Dyslipidemia and Nonalcoholic Fatty Liver Disease (NAFLD) in Syrian Hamsters Fed a High-Fat, High-Fructose, High-Cholesterol Diet
Source: Nutrients. 2021 Feb 12;13(2):604. doi: 10.3390/nu13020604 (PMC7917647; doi:10.3390/nu13020604)
Supplement: Supplementary file 1 [file nutrients-13-00604-s001.zip]

Archive with 2 entries (2 files):
- Supplemental table S1. Detailed diet composition.docx
- Supplemental table S2. Immunohistochemistry protocols.docx
